# Supplementary material for: Recent Prospects of Carbonaceous Nanomaterials-Based Laccase Biosensor for Electrochemical Detection of Phenolic Compounds
Source: Biosensors (Basel). 2023 Feb 22;13(3):305. doi: 10.3390/bios13030305 (PMC10046707; doi:10.3390/bios13030305)
Supplement: Supplementary file 1 [file biosensors-13-00305-s001.zip]

Archive with 1 entries (1 files):
- biosensors-2191704-supplementary.pdf
